# Supplementary material for: Endogenous feline leukemia virus long terminal repeat integration site diversity is highly variable in related and unrelated domestic cats
Source: Retrovirology. 2024 Feb 12;21:3. doi: 10.1186/s12977-024-00635-0 (PMC10863107; doi:10.1186/s12977-024-00635-0)
Supplement: Supplementary file 9 — Additional file 9: Table S3. Overrepresented biological process GO terms in PBMCs relative fibroblasts. Analyses performed via Panther. [file 12977_2024_635_MOESM9_ESM.txt]

Analysis Type:	PANTHER Overrepresentation Test (Released 20220712)
Annotation Version and Release Date:	GO Ontology database DOI:  10.5281/zenodo.6399963 Released 2022-03-22
Analyzed List:	upload_1 (Felis catus)
Reference List:	refgenes_for_pmbcfibro_enrichment.txt (Felis catus)	There are duplicate IDs in the file. The unique set of IDs will be used.
Test Type:	FISHER
Correction:	BONFERRONI
Bonferroni count:	6878
GO biological process complete	refgenes_for_pmbcfibro_enrichment.txt - REFLIST (12552)	upload_1 (3360)	upload_1 (expected)	upload_1 (over/under)	upload_1 (fold Enrichment)	upload_1 (P-value)
antigen processing and presentation of peptide antigen (GO:0048002)	38	33	10.17	+	3.24	1.72E-02
regulation of cell killing (GO:0031341)	47	38	12.58	+	3.02	9.27E-03
cellular response to chemokine (GO:1990869)	50	38	13.38	+	2.84	1.89E-02
response to chemokine (GO:1990868)	50	38	13.38	+	2.84	1.89E-02
adaptive immune response (GO:0002250)	118	82	31.59	+	2.60	9.78E-07
positive regulation of lymphocyte mediated immunity (GO:0002708)	71	49	19.01	+	2.58	5.85E-03
positive regulation of leukocyte mediated immunity (GO:0002705)	87	59	23.29	+	2.53	7.61E-04
positive regulation of adaptive immune response based on somatic recombination of immune receptors built from immunoglobulin superfamily domains (GO:0002824)	71	48	19.01	+	2.53	1.54E-02
positive regulation of adaptive immune response (GO:0002821)	73	49	19.54	+	2.51	1.21E-02
regulation of lymphocyte mediated immunity (GO:0002706)	103	69	27.57	+	2.50	1.01E-04
adaptive immune response based on somatic recombination of immune receptors built from immunoglobulin superfamily domains (GO:0002460)	92	61	24.63	+	2.48	8.65E-04
lymphocyte mediated immunity (GO:0002449)	77	51	20.61	+	2.47	1.21E-02
regulation of interferon-gamma production (GO:0032649)	73	48	19.54	+	2.46	2.11E-02
immune response-regulating cell surface receptor signaling pathway (GO:0002768)	112	73	29.98	+	2.43	7.44E-05
leukocyte mediated immunity (GO:0002443)	99	62	26.50	+	2.34	3.17E-03
regulation of leukocyte mediated immunity (GO:0002703)	143	89	38.28	+	2.33	1.18E-05
regulation of interleukin-6 production (GO:0032675)	87	54	23.29	+	2.32	2.34E-02
immune response-activating cell surface receptor signaling pathway (GO:0002429)	99	61	26.50	+	2.30	5.26E-03
immune response-activating signal transduction (GO:0002757)	99	61	26.50	+	2.30	5.26E-03
defense response to bacterium (GO:0042742)	90	55	24.09	+	2.28	2.14E-02
regulation of B cell activation (GO:0050864)	89	54	23.82	+	2.27	3.07E-02
leukocyte migration (GO:0050900)	114	69	30.52	+	2.26	1.58E-03
regulation of adaptive immune response based on somatic recombination of immune receptors built from immunoglobulin superfamily domains (GO:0002822)	110	66	29.45	+	2.24	3.98E-03
regulation of adaptive immune response (GO:0002819)	119	71	31.85	+	2.23	1.63E-03
leukocyte activation involved in immune response (GO:0002366)	101	60	27.04	+	2.22	1.59E-02
cell activation involved in immune response (GO:0002263)	103	61	27.57	+	2.21	1.87E-02
immune response-regulating signaling pathway (GO:0002764)	167	98	44.70	+	2.19	2.01E-05
T cell differentiation (GO:0030217)	111	65	29.71	+	2.19	1.04E-02
T cell activation (GO:0042110)	170	99	45.51	+	2.18	1.77E-05
positive regulation of immune effector process (GO:0002699)	140	81	37.48	+	2.16	7.65E-04
immune effector process (GO:0002252)	182	105	48.72	+	2.16	8.91E-06
cell chemotaxis (GO:0060326)	115	66	30.78	+	2.14	1.47E-02
lymphocyte activation (GO:0046649)	257	147	68.80	+	2.14	6.56E-09
leukocyte activation (GO:0045321)	309	176	82.72	+	2.13	4.55E-11
lymphocyte differentiation (GO:0030098)	162	91	43.37	+	2.10	3.85E-04
inflammatory response (GO:0006954)	209	117	55.95	+	2.09	4.30E-06
immune response (GO:0006955)	518	289	138.66	+	2.08	3.93E-19
activation of immune response (GO:0002253)	133	74	35.60	+	2.08	7.97E-03
cytokine-mediated signaling pathway (GO:0019221)	216	120	57.82	+	2.08	3.33E-06
regulation of immune effector process (GO:0002697)	208	115	55.68	+	2.07	9.23E-06
cell activation (GO:0001775)	355	194	95.03	+	2.04	3.88E-11
positive regulation of immune response (GO:0050778)	264	144	70.67	+	2.04	1.92E-07
positive regulation of T cell activation (GO:0050870)	140	76	37.48	+	2.03	1.34E-02
mononuclear cell differentiation (GO:1903131)	183	99	48.99	+	2.02	3.67E-04
positive regulation of leukocyte cell-cell adhesion (GO:1903039)	154	83	41.22	+	2.01	5.10E-03
positive regulation of lymphocyte activation (GO:0051251)	190	102	50.86	+	2.01	2.77E-04
positive regulation of cell activation (GO:0050867)	217	116	58.09	+	2.00	3.75E-05
regulation of lymphocyte proliferation (GO:0050670)	142	75	38.01	+	1.97	3.30E-02
regulation of mononuclear cell proliferation (GO:0032944)	143	75	38.28	+	1.96	3.53E-02
positive regulation of leukocyte activation (GO:0002696)	210	110	56.21	+	1.96	2.27E-04
regulation of leukocyte proliferation (GO:0070663)	151	79	40.42	+	1.95	1.96E-02
response to bacterium (GO:0009617)	260	134	69.60	+	1.93	1.39E-05
regulation of lymphocyte activation (GO:0051249)	303	156	81.11	+	1.92	7.73E-07
regulation of cell activation (GO:0050865)	383	197	102.52	+	1.92	2.33E-09
positive regulation of cell-cell adhesion (GO:0022409)	177	90	47.38	+	1.90	1.05E-02
leukocyte differentiation (GO:0002521)	230	116	61.57	+	1.88	5.16E-04
regulation of leukocyte activation (GO:0002694)	352	177	94.23	+	1.88	1.73E-07
regulation of immune response (GO:0050776)	491	246	131.43	+	1.87	1.58E-11
regulation of T cell activation (GO:0050863)	224	112	59.96	+	1.87	1.06E-03
positive regulation of immune system process (GO:0002684)	498	248	133.31	+	1.86	2.23E-11
defense response to other organism (GO:0098542)	364	179	97.44	+	1.84	4.59E-07
positive regulation of cytokine production (GO:0001819)	283	138	75.76	+	1.82	1.35E-04
immune system process (GO:0002376)	1058	515	283.21	+	1.82	6.80E-26
defense response (GO:0006952)	529	257	141.61	+	1.81	7.45E-11
regulation of leukocyte cell-cell adhesion (GO:1903037)	222	107	59.43	+	1.80	7.36E-03
G protein-coupled receptor signaling pathway (GO:0007186)	321	152	85.93	+	1.77	1.12E-04
negative regulation of immune system process (GO:0002683)	254	120	67.99	+	1.76	4.51E-03
positive regulation of response to external stimulus (GO:0032103)	227	107	60.76	+	1.76	1.74E-02
regulation of cell-cell adhesion (GO:0022407)	287	134	76.83	+	1.74	1.52E-03
innate immune response (GO:0045087)	240	112	64.24	+	1.74	1.61E-02
regulation of cytokine production (GO:0001817)	438	204	117.25	+	1.74	9.82E-07
hemopoiesis (GO:0030097)	397	184	106.27	+	1.73	1.01E-05
regulation of immune system process (GO:0002682)	860	393	230.21	+	1.71	5.69E-15
response to other organism (GO:0051707)	553	252	148.03	+	1.70	2.45E-08
response to external biotic stimulus (GO:0043207)	553	252	148.03	+	1.70	2.45E-08
response to biotic stimulus (GO:0009607)	579	261	154.99	+	1.68	2.57E-08
immune system development (GO:0002520)	459	206	122.87	+	1.68	7.38E-06
hematopoietic or lymphoid organ development (GO:0048534)	435	194	116.44	+	1.67	4.13E-05
regulation of defense response (GO:0031347)	330	146	88.34	+	1.65	5.61E-03
cellular response to cytokine stimulus (GO:0071345)	431	185	115.37	+	1.60	7.52E-04
regulation of response to external stimulus (GO:0032101)	521	222	139.46	+	1.59	6.66E-05
response to cytokine (GO:0034097)	480	204	128.49	+	1.59	2.88E-04
biological process involved in interspecies interaction between organisms (GO:0044419)	647	274	173.19	+	1.58	1.47E-06
regulation of cell adhesion (GO:0030155)	483	194	129.29	+	1.50	1.53E-02
response to external stimulus (GO:0009605)	1059	416	283.48	+	1.47	7.97E-08
cell surface receptor signaling pathway (GO:0007166)	1105	426	295.79	+	1.44	3.44E-07
signal transduction (GO:0007165)	2401	862	642.72	+	1.34	2.57E-12
signaling (GO:0023052)	2554	916	683.67	+	1.34	1.86E-13
cell communication (GO:0007154)	2622	929	701.87	+	1.32	1.63E-12
positive regulation of response to stimulus (GO:0048584)	1211	420	324.17	+	1.30	1.44E-02
response to stimulus (GO:0050896)	4107	1339	1099.39	+	1.22	1.24E-10
cellular response to stimulus (GO:0051716)	3443	1109	921.64	+	1.20	2.32E-06
regulation of response to stimulus (GO:0048583)	2305	735	617.02	+	1.19	3.74E-02
regulation of cellular process (GO:0050794)	6598	1982	1766.20	+	1.12	2.05E-07
regulation of biological process (GO:0050789)	6889	2052	1844.09	+	1.11	9.09E-07
Unclassified (UNCLASSIFIED)	1565	466	418.93	+	1.11	0.00E00
biological regulation (GO:0065007)	7345	2161	1966.16	+	1.10	7.16E-06
cellular macromolecule metabolic process (GO:0044260)	3097	700	829.02	-	.84	2.04E-02
macromolecule metabolic process (GO:0043170)	4072	912	1090.02	-	.84	2.09E-05
organic substance metabolic process (GO:0071704)	5110	1134	1367.88	-	.83	1.05E-09
organonitrogen compound metabolic process (GO:1901564)	3411	753	913.08	-	.82	1.19E-04
metabolic process (GO:0008152)	5387	1183	1442.03	-	.82	3.90E-12
primary metabolic process (GO:0044238)	4882	1069	1306.85	-	.82	2.48E-10
cellular protein metabolic process (GO:0044267)	2483	540	664.67	-	.81	5.66E-03
nitrogen compound metabolic process (GO:0006807)	4523	977	1210.75	-	.81	1.98E-10
cellular metabolic process (GO:0044237)	4928	1046	1319.16	-	.79	1.99E-14
cellular aromatic compound metabolic process (GO:0006725)	1766	362	472.73	-	.77	2.93E-03
organic cyclic compound metabolic process (GO:1901360)	1859	380	497.63	-	.76	8.71E-04
nucleobase-containing compound metabolic process (GO:0006139)	1678	343	449.18	-	.76	4.74E-03
heterocycle metabolic process (GO:0046483)	1753	356	469.25	-	.76	1.24E-03
establishment of localization in cell (GO:0051649)	1124	219	300.88	-	.73	2.67E-02
cellular nitrogen compound metabolic process (GO:0034641)	2152	405	576.06	-	.70	1.79E-09
nitrogen compound transport (GO:0071705)	922	170	246.81	-	.69	1.25E-02
small molecule metabolic process (GO:0044281)	878	158	235.03	-	.67	5.65E-03
intracellular transport (GO:0046907)	958	163	256.44	-	.64	4.95E-05
biosynthetic process (GO:0009058)	1441	245	385.74	-	.64	2.88E-09
organic substance biosynthetic process (GO:1901576)	1408	238	376.90	-	.63	3.29E-09
cellular biosynthetic process (GO:0044249)	1370	231	366.73	-	.63	5.61E-09
establishment of protein localization (GO:0045184)	766	129	205.05	-	.63	1.10E-03
protein transport (GO:0015031)	701	115	187.65	-	.61	1.27E-03
RNA metabolic process (GO:0016070)	955	154	255.64	-	.60	1.43E-06
gene expression (GO:0010467)	1341	214	358.97	-	.60	4.86E-11
cellular nitrogen compound biosynthetic process (GO:0044271)	829	128	221.91	-	.58	1.82E-06
modification-dependent macromolecule catabolic process (GO:0043632)	443	68	118.59	-	.57	3.08E-02
modification-dependent protein catabolic process (GO:0019941)	436	66	116.71	-	.57	2.50E-02
ubiquitin-dependent protein catabolic process (GO:0006511)	426	63	114.03	-	.55	1.43E-02
macromolecule biosynthetic process (GO:0009059)	842	120	225.39	-	.53	6.91E-09
organonitrogen compound biosynthetic process (GO:1901566)	849	118	227.27	-	.52	9.37E-10
carbohydrate derivative biosynthetic process (GO:1901137)	367	51	98.24	-	.52	1.33E-02
RNA processing (GO:0006396)	604	77	161.68	-	.48	6.53E-08
cellular amide metabolic process (GO:0043603)	518	64	138.66	-	.46	6.87E-07
cellular macromolecule biosynthetic process (GO:0034645)	556	63	148.83	-	.42	1.97E-09
ncRNA metabolic process (GO:0034660)	365	40	97.71	-	.41	1.08E-05
Golgi vesicle transport (GO:0048193)	206	22	55.14	-	.40	3.86E-02
amide biosynthetic process (GO:0043604)	354	36	94.76	-	.38	2.21E-06
peptide metabolic process (GO:0006518)	361	31	96.63	-	.32	7.47E-09
ncRNA processing (GO:0034470)	300	24	80.31	-	.30	1.35E-07
translation (GO:0006412)	269	21	72.01	-	.29	9.24E-07
peptide biosynthetic process (GO:0043043)	282	22	75.49	-	.29	2.37E-07
tRNA metabolic process (GO:0006399)	136	10	36.41	-	.27	2.25E-02
rRNA metabolic process (GO:0016072)	179	13	47.92	-	.27	4.08E-04
ribonucleoprotein complex biogenesis (GO:0022613)	346	25	92.62	-	.27	1.28E-10
rRNA processing (GO:0006364)	163	8	43.63	-	.18	1.46E-05
ribosome biogenesis (GO:0042254)	234	11	62.64	-	.18	1.21E-09
endoplasmic reticulum to Golgi vesicle-mediated transport (GO:0006888)	93	4	24.89	-	.16	2.77E-02
ribosomal large subunit biogenesis (GO:0042273)	64	1	17.13	-	.06	3.59E-02
