# Supplementary material for: Endogenous feline leukemia virus long terminal repeat integration site diversity is highly variable in related and unrelated domestic cats
Source: Retrovirology. 2024 Feb 12;21:3. doi: 10.1186/s12977-024-00635-0 (PMC10863107; doi:10.1186/s12977-024-00635-0)
Supplement: Supplementary file 10 — Additional file 10: Table S4. Overrepresented biological process GO terms in FeLV-positive relative to FeLV-negative fibroblasts. Analyses performed via Panther. [file 12977_2024_635_MOESM10_ESM.txt]

Analysis Type:	PANTHER Overrepresentation Test (Released 20220712)
Annotation Version and Release Date:	GO Ontology database DOI:  10.5281/zenodo.6399963 Released 2022-03-22
Analyzed List:	upload_1 (Felis catus)
Reference List:	refgenes_for_pmbcfibro_enrichment.txt (Felis catus)	There are duplicate IDs in the file. The unique set of IDs will be used.
Test Type:	FISHER
Correction:	BONFERRONI
Bonferroni count:	6878
GO biological process complete	refgenes_for_pmbcfibro_enrichment.txt - REFLIST (12552)	upload_1 (3748)	upload_1 (expected)	upload_1 (over/under)	upload_1 (fold Enrichment)	upload_1 (P-value)
external encapsulating structure organization (GO:0045229)	174	111	51.96	+	2.14	9.96E-06
extracellular matrix organization (GO:0030198)	174	111	51.96	+	2.14	9.96E-06
extracellular structure organization (GO:0043062)	175	111	52.25	+	2.12	1.09E-05
embryonic organ morphogenesis (GO:0048562)	156	88	46.58	+	1.89	2.39E-02
regulation of cellular response to growth factor stimulus (GO:0090287)	172	95	51.36	+	1.85	2.17E-02
skeletal system development (GO:0001501)	294	149	87.79	+	1.70	1.53E-03
blood vessel development (GO:0001568)	293	147	87.49	+	1.68	3.43E-03
vasculature development (GO:0001944)	314	156	93.76	+	1.66	2.45E-03
animal organ morphogenesis (GO:0009887)	540	268	161.24	+	1.66	8.89E-08
embryonic morphogenesis (GO:0048598)	337	167	100.63	+	1.66	1.07E-03
morphogenesis of an epithelium (GO:0002009)	273	133	81.52	+	1.63	3.54E-02
tube morphogenesis (GO:0035239)	374	181	111.68	+	1.62	9.85E-04
tissue morphogenesis (GO:0048729)	325	157	97.04	+	1.62	8.07E-03
heart development (GO:0007507)	302	145	90.18	+	1.61	2.45E-02
circulatory system development (GO:0072359)	502	238	149.90	+	1.59	3.62E-05
cell adhesion (GO:0007155)	434	204	129.59	+	1.57	7.90E-04
tube development (GO:0035295)	503	233	150.19	+	1.55	2.74E-04
anatomical structure formation involved in morphogenesis (GO:0048646)	506	234	151.09	+	1.55	2.35E-04
epithelium development (GO:0060429)	542	243	161.84	+	1.50	1.13E-03
tissue development (GO:0009888)	884	394	263.96	+	1.49	1.38E-07
anatomical structure morphogenesis (GO:0009653)	1225	528	365.78	+	1.44	2.11E-09
neurogenesis (GO:0022008)	656	280	195.88	+	1.43	3.66E-03
embryo development (GO:0009790)	635	271	189.61	+	1.43	5.69E-03
generation of neurons (GO:0048699)	567	241	169.30	+	1.42	2.92E-02
locomotion (GO:0040011)	698	293	208.42	+	1.41	5.96E-03
movement of cell or subcellular component (GO:0006928)	860	355	256.79	+	1.38	1.23E-03
nervous system development (GO:0007399)	996	401	297.40	+	1.35	1.67E-03
cell development (GO:0048468)	903	359	269.63	+	1.33	2.03E-02
animal organ development (GO:0048513)	1631	620	487.01	+	1.27	3.91E-04
system development (GO:0048731)	1952	739	582.86	+	1.27	2.17E-05
regulation of developmental process (GO:0050793)	1378	515	411.47	+	1.25	3.93E-02
multicellular organism development (GO:0007275)	2188	817	653.33	+	1.25	1.76E-05
anatomical structure development (GO:0048856)	2563	939	765.31	+	1.23	1.47E-05
developmental process (GO:0032502)	2782	992	830.70	+	1.19	4.35E-04
multicellular organismal process (GO:0032501)	2906	1033	867.73	+	1.19	2.91E-04
localization (GO:0051179)	3117	1083	930.73	+	1.16	5.39E-03
Unclassified (UNCLASSIFIED)	1565	443	467.31	-	.95	0.00E00
nitrogen compound metabolic process (GO:0006807)	4523	1176	1350.56	-	.87	9.32E-04
regulation of primary metabolic process (GO:0080090)	3617	940	1080.03	-	.87	4.65E-02
regulation of macromolecule metabolic process (GO:0060255)	3859	997	1152.29	-	.87	7.08E-03
regulation of nitrogen compound metabolic process (GO:0051171)	3534	906	1055.24	-	.86	9.33E-03
regulation of biosynthetic process (GO:0009889)	2516	621	751.27	-	.83	1.25E-02
cellular macromolecule metabolic process (GO:0044260)	3097	764	924.76	-	.83	3.00E-04
regulation of gene expression (GO:0010468)	2971	731	887.13	-	.82	4.57E-04
regulation of cellular biosynthetic process (GO:0031326)	2484	608	741.72	-	.82	5.36E-03
macromolecule metabolic process (GO:0043170)	4072	992	1215.89	-	.82	1.96E-08
regulation of macromolecule biosynthetic process (GO:0010556)	2421	584	722.91	-	.81	1.46E-03
regulation of transcription, DNA-templated (GO:0006355)	2102	500	627.65	-	.80	2.87E-03
regulation of nucleic acid-templated transcription (GO:1903506)	2102	500	627.65	-	.80	2.87E-03
regulation of RNA biosynthetic process (GO:2001141)	2109	501	629.74	-	.80	2.28E-03
regulation of RNA metabolic process (GO:0051252)	2316	526	691.55	-	.76	1.38E-06
positive regulation of nucleobase-containing compound metabolic process (GO:0045935)	1289	291	384.89	-	.76	2.53E-02
regulation of nucleobase-containing compound metabolic process (GO:0019219)	2516	562	751.27	-	.75	1.24E-08
immune system process (GO:0002376)	1058	233	315.92	-	.74	4.99E-02
cellular nitrogen compound metabolic process (GO:0034641)	2152	453	642.58	-	.70	2.30E-10
organic cyclic compound metabolic process (GO:1901360)	1859	381	555.09	-	.69	6.48E-10
gene expression (GO:0010467)	1341	258	400.42	-	.64	9.13E-09
cellular aromatic compound metabolic process (GO:0006725)	1766	337	527.32	-	.64	2.82E-13
cell cycle (GO:0007049)	658	125	196.48	-	.64	5.57E-03
heterocycle metabolic process (GO:0046483)	1753	332	523.44	-	.63	1.33E-13
cell cycle process (GO:0022402)	552	102	164.83	-	.62	1.37E-02
nucleobase-containing compound metabolic process (GO:0006139)	1678	302	501.05	-	.60	8.43E-16
regulation of immune response (GO:0050776)	491	85	146.61	-	.58	4.82E-03
ncRNA metabolic process (GO:0034660)	365	59	108.99	-	.54	1.79E-02
regulation of DNA metabolic process (GO:0051052)	340	53	101.52	-	.52	1.36E-02
ribonucleoprotein complex biogenesis (GO:0022613)	346	52	103.31	-	.50	4.43E-03
RNA metabolic process (GO:0016070)	955	142	285.16	-	.50	3.83E-14
cellular response to DNA damage stimulus (GO:0006974)	512	76	152.88	-	.50	3.21E-06
positive regulation of immune response (GO:0050778)	264	38	78.83	-	.48	3.21E-02
nucleic acid metabolic process (GO:0090304)	1392	199	415.65	-	.48	9.63E-25
DNA repair (GO:0006281)	310	42	92.57	-	.45	8.44E-04
RNA processing (GO:0006396)	604	80	180.35	-	.44	1.56E-10
DNA metabolic process (GO:0006259)	497	65	148.40	-	.44	1.80E-08
histone modification (GO:0016570)	318	40	94.95	-	.42	7.89E-05
organelle fission (GO:0048285)	228	28	68.08	-	.41	6.19E-03
chromosome organization (GO:0051276)	579	68	172.89	-	.39	7.70E-13
RNA splicing (GO:0008380)	228	25	68.08	-	.37	4.63E-04
nuclear division (GO:0000280)	210	23	62.71	-	.37	1.75E-03
chromatin organization (GO:0006325)	321	33	95.85	-	.34	1.20E-07
regulation of mRNA metabolic process (GO:1903311)	208	21	62.11	-	.34	3.67E-04
nuclear chromosome segregation (GO:0098813)	164	16	48.97	-	.33	7.44E-03
mRNA metabolic process (GO:0016071)	400	38	119.44	-	.32	2.06E-11
DNA replication (GO:0006260)	137	13	40.91	-	.32	3.91E-02
chromosome segregation (GO:0007059)	202	19	60.32	-	.32	1.90E-04
chromatin remodeling (GO:0006338)	165	15	49.27	-	.30	1.89E-03
mRNA processing (GO:0006397)	270	24	80.62	-	.30	1.61E-07
mRNA splicing, via spliceosome (GO:0000398)	183	14	54.64	-	.26	2.51E-05
RNA splicing, via transesterification reactions with bulged adenosine as nucleophile (GO:0000377)	183	14	54.64	-	.26	2.51E-05
RNA splicing, via transesterification reactions (GO:0000375)	183	14	54.64	-	.26	2.51E-05
