# Supplementary material for: Endogenous feline leukemia virus long terminal repeat integration site diversity is highly variable in related and unrelated domestic cats
Source: Retrovirology. 2024 Feb 12;21:3. doi: 10.1186/s12977-024-00635-0 (PMC10863107; doi:10.1186/s12977-024-00635-0)
Supplement: Supplementary file 12 — Additional file 12: Table S6. Genes within promoter and enhancer distance of LTR insertions shared by three or more PBMC samples. [file 12977_2024_635_MOESM12_ESM.xlsx]

## Sheet: LTR_comparisons
				PBMC sample ID
comparison	locus	chromosome	LTR start site	4438	4460	4474	4510	4501	4520
PBMC3	NC_018725	A3	133841631	absent	present	present	present	absent	absent
PBMC3	NC_018727	B2	42341702	absent	present	present	present	absent	absent
PBMC3	NC_018729	B4	77544578	absent	present	present	present	absent	absent
PBMC3	NC_018730	C1	207876207	absent	present	present	present	absent	absent
PBMC3	NC_018731	C2	158202327	absent	present	present	present	absent	absent
PBMC3	NC_018734	D3	70896943	absent	present	present	present	absent	absent
PBMC3	NC_018734	D3	96654458	absent	present	present	present	absent	absent
PBMC3	NC_018735	D4	20749606	absent	present	present	present	absent	absent
PBMC3	NC_018741	X	7596947	absent	present	present	present	absent	absent
PBMC3	NC_018741	X	111416458	absent	present	present	present	absent	absent
PBMC2	NC_018723	A1	154602427	present	absent	present	present	absent	absent
PBMC2	NC_018723	A1	169659171	present	absent	present	present	absent	absent
PBMC2	NC_018725	A3	97243	present	absent	present	present	absent	absent
PBMC2	NC_018725	A3	73683148	present	absent	present	present	absent	absent
PBMC2	NC_018727	B2	2942171	present	absent	present	present	absent	absent
PBMC2	NC_018727	B2	64142810	present	absent	present	present	absent	absent
PBMC2	NC_018727	B2	132541169	present	absent	present	present	absent	absent
PBMC2	NC_018731	C2	38330139	present	absent	present	present	absent	absent
PBMC2	NC_018732	D1	29577255	present	absent	present	present	absent	absent
PBMC2	NC_018735	D4	26228590	present	absent	present	present	absent	absent
PBMC2	NC_018736	E1	45368198	present	absent	present	present	absent	absent
PBMC1	NC_018723	A1	35302671	present	present	absent	present	absent	absent
PBMC1	NC_018727	B2	150860679	present	present	absent	present	absent	absent
PBMC1	NC_018728	B3	136800478	present	present	absent	present	absent	absent
PBMC1	NC_018729	B4	1508834	present	present	absent	present	absent	absent
PBMC1	NC_018729	B4	24617796	present	present	absent	present	absent	absent
PBMC1	NC_018731	C2	135744902	present	present	absent	present	absent	absent
PBMC1	NC_018733	D2	17084672	present	present	absent	present	absent	absent
PBMC1	NC_018733	D2	81000093	present	present	absent	present	absent	absent
PBMC1	NC_018735	D4	56518664	present	present	absent	present	absent	absent
PBMC1	NC_018739	F1	50624373	present	present	absent	present	absent	absent
PBMC1	NC_018740	F2	63222033	present	present	absent	present	absent	absent
PBMC1	NC_018741	X	45785698	present	present	absent	present	absent	absent

## Sheet: promoter_distance_genes
gene	comparison
ACADSB	PBMC1
ADARB2	PBMC1
LOC102902008	PBMC1
LOC109491518	PBMC1
CADM2	PBMC2
OPCML	PBMC2
LOC109493615	PBMC2
LOC105259662	PBMC2
LOC101100197	PBMC2
CTIF	PBMC3
RBFA	PBMC3
LOC102899315	PBMC3

## Sheet: enhancer_distance_genes
gene	comparison
TDP1	PBMC1
KCNK13	PBMC1
PSMC1	PBMC1
NRDE2	PBMC1
CALM1	PBMC1
LOC109501199	PBMC1
TTC7B	PBMC1
LOC109500980	PBMC1
LOC109500979	PBMC1
LOC111561235	PBMC1
LOC111560915	PBMC1
RPS6KA5	PBMC1
LOC102902385	PBMC1
LOC111560916	PBMC1
GPR158	PBMC1
LOC111561518	PBMC1
MYO3A	PBMC1
LOC102899465	PBMC1
GAD2	PBMC1
ATE1	PBMC1
LOC109492740	PBMC1
NSMCE4A	PBMC1
TACC2	PBMC1
LOC109492742	PBMC1
BTBD16	PBMC1
PLEKHA1	PBMC1
LOC109492744	PBMC1
HTRA1	PBMC1
LOC111556932	PBMC1
LOC111556934	PBMC1
LOC101096171	PBMC1
CD2H10orf120	PBMC1
LOC109492747	PBMC1
LOC111556935	PBMC1
LOC101096674	PBMC1
LOC111557130	PBMC1
LOC111557129	PBMC1
LOC109492837	PBMC1
CUZD1	PBMC1
LOC101091815	PBMC1
LOC111557128	PBMC1
LOC102901995	PBMC1
LOC109492748	PBMC1
LOC101092296	PBMC1
PSTK	PBMC1
IKZF5	PBMC1
ACADSB	PBMC1
LOC111559877	PBMC1
LOC111559879	PBMC1
LOC109498269	PBMC1
DIAPH3	PBMC1
LOC109498288	PBMC1
LOC109500036	PBMC1
CB2H6orf118	PBMC1
PDE10A	PBMC1
ADARB2	PBMC1
LOC111561469	PBMC1
LOC109501893	PBMC1
LOC109501271	PBMC1
LOC109501269	PBMC1
LOC102902008	PBMC1
LOC109491518	PBMC1
LOC105260930	PBMC1
DPH3	PBMC1
OXNAD1	PBMC1
RFTN1	PBMC1
LOC109491519	PBMC1
LOC109491520	PBMC1
DAZL	PBMC1
LOC111562241	PBMC1
PLCL2	PBMC1
LOC111562303	PBMC1
TBC1D5	PBMC1
LOC111556414	PBMC1
LOC109492420	PBMC1
LOC109492424	PBMC1
TSNAX	PBMC1
EGLN1	PBMC1
SPRTN	PBMC1
EXOC8	PBMC1
GNPAT	PBMC1
CD2H1orf131	PBMC1
TRIM67	PBMC1
FAM89A	PBMC1
ARV1	PBMC1
TTC13	PBMC1
LOC109492428	PBMC1
CD2H1orf198	PBMC1
CAPN9	PBMC1
AGT	PBMC1
COG2	PBMC1
LOC109492857	PBMC1
LOC109492431	PBMC1
LOC102900146	PBMC1
ACO1	PBMC1
DDX58	PBMC1
TOPORS	PBMC1
NDUFB6	PBMC1
LOC111557502	PBMC1
TMEM215	PBMC1
LOC111557503	PBMC1
LOC111557504	PBMC1
APTX	PBMC1
LOC109493840	PBMC1
DNAJA1	PBMC1
SMU1	PBMC1
B4GALT1	PBMC1
LOC109493841	PBMC1
LOC111557712	PBMC1
SPINK4	PBMC1
BAG1	PBMC1
CHMP5	PBMC1
NFX1	PBMC1
LOC111558384	PBMC1
RGS21	PBMC1
RGS18	PBMC1
LOC111558482	PBMC1
LOC109495734	PBMC1
LOC109495735	PBMC1
LOC109495917	PBMC1
SLC30A8	PBMC1
MED30	PBMC1
LOC109495919	PBMC1
EXT1	PBMC1
LOC109496516	PBMC1
LOC102899730	PBMC1
LOC109496517	PBMC1
GPR173	PBMC1
TSPYL2	PBMC1
LOC109496518	PBMC1
KDM5C	PBMC1
IQSEC2	PBMC1
LOC109496519	PBMC1
SMC1A	PBMC1
RIBC1	PBMC1
HSD17B10	PBMC1
HUWE1	PBMC1
MEF2C	PBMC2
LOC109502219	PBMC2
LOC109502222	PBMC2
LOC102902054	PBMC2
LOC111561691	PBMC2
LOC102902627	PBMC2
LOC109492962	PBMC2
LOC111559733	PBMC2
LOC109498169	PBMC2
LOC111559710	PBMC2
GPX5	PBMC2
LOC109499511	PBMC2
GPX6	PBMC2
LOC101090104	PBMC2
LOC109499510	PBMC2
ZSCAN23	PBMC2
ZSCAN12	PBMC2
LOC109500275	PBMC2
LOC101087838	PBMC2
LOC111560576	PBMC2
ZSCAN31	PBMC2
PGBD1	PBMC2
LOC109500248	PBMC2
ZSCAN26	PBMC2
NKAPL	PBMC2
LOC102901578	PBMC2
LOC111560573	PBMC2
ZSCAN9	PBMC2
LOC101091367	PBMC2
LOC111560574	PBMC2
ZKSCAN8	PBMC2
LOC111560564	PBMC2
ZSCAN16	PBMC2
ZNF165	PBMC2
LOC101092110	PBMC2
LOC101101053	PBMC2
LOC111560565	PBMC2
LOC111560566	PBMC2
HIVEP2	PBMC2
AIG1	PBMC2
LOC111560536	PBMC2
ADAT2	PBMC2
PEX3	PBMC2
FUCA2	PBMC2
LOC111560711	PBMC2
LOC101095581	PBMC2
LOC111560537	PBMC2
PHACTR2	PBMC2
LOC102902127	PBMC2
CADM2	PBMC2
LOC109503392	PBMC2
NTM	PBMC2
LOC109491899	PBMC2
LOC109491900	PBMC2
LOC111556591	PBMC2
OPCML	PBMC2
LOC109491903	PBMC2
SLC28A3	PBMC2
LOC111557648	PBMC2
LOC109493767	PBMC2
LOC111557452	PBMC2
NTRK2	PBMC2
LOC109493769	PBMC2
LOC109493770	PBMC2
LOC111557453	PBMC2
LOC109491350	PBMC2
LOC109493615	PBMC2
LOC109499723	PBMC2
LOC111560476	PBMC2
ADGRB3	PBMC2
LOC109499725	PBMC2
LOC105259662	PBMC2
LOC101100197	PBMC2
LOC111557833	PBMC2
LYZL6	PBMC2
LOC111557834	PBMC2
RPRML	PBMC2
GOSR2	PBMC2
WNT9B	PBMC2
WNT3	PBMC2
NSF	PBMC2
LOC101089059	PBMC2
LOC102899185	PBMC2
LOC102899205	PBMC2
CRHR1	PBMC2
SPPL2C	PBMC2
MAPT	PBMC2
LOC109494402	PBMC2
KANSL1	PBMC2
CDC27	PBMC2
LOC102901353	PBMC3
LOC109493441	PBMC3
SMAD2	PBMC3
LOC111557331	PBMC3
LOC102901412	PBMC3
ZBTB7C	PBMC3
LOC109493444	PBMC3
LOC109493448	PBMC3
LOC109493446	PBMC3
CTIF	PBMC3
LOC109493450	PBMC3
LOC109493451	PBMC3
LOC109493452	PBMC3
LOC105261069	PBMC3
SALL3	PBMC3
LOC109493537	PBMC3
ATP9B	PBMC3
LOC102901725	PBMC3
NFATC1	PBMC3
LOC109493540	PBMC3
CTDP1	PBMC3
LOC109493542	PBMC3
LOC109493543	PBMC3
LOC111557356	PBMC3
KCNG2	PBMC3
PQLC1	PBMC3
LOC111557235	PBMC3
HSBP1L1	PBMC3
TXNL4A	PBMC3
LOC102902085	PBMC3
RBFA	PBMC3
ARHGAP36	PBMC3
IGSF1	PBMC3
LOC101091768	PBMC3
LOC101092250	PBMC3
LOC101092501	PBMC3
LOC101084607	PBMC3
LOC101093004	PBMC3
LOC111558874	PBMC3
LOC109496604	PBMC3
LOC109496605	PBMC3
STK26	PBMC3
FRMD7	PBMC3
LOC111558659	PBMC3
RAP2C	PBMC3
LOC102899315	PBMC3
LOC109498409	PBMC3
LOC109498410	PBMC3
LOC109498411	PBMC3
LOC109498414	PBMC3
LPIN1	PBMC3
LOC109498415	PBMC3
NTSR2	PBMC3
GREB1	PBMC3
E2F6	PBMC3
LOC109498416	PBMC3
LOC109498637	PBMC3
ROCK2	PBMC3
LOC111559911	PBMC3
NCR2	PBMC3
LOC102902365	PBMC3
LOC109500159	PBMC3
LOC102902397	PBMC3
FOXP4	PBMC3
MDFI	PBMC3
LOC109499665	PBMC3
TFEB	PBMC3
LOC109499666	PBMC3
PGC	PBMC3
LOC109499664	PBMC3
FRS3	PBMC3
PRICKLE4	PBMC3
TOMM6	PBMC3
USP49	PBMC3
LOC111560464	PBMC3
MED20	PBMC3
BYSL	PBMC3
CCND3	PBMC3
TAF8	PBMC3
CB2H6orf132	PBMC3
LOC105260566	PBMC3
LOC109499669	PBMC3
GUCA1A	PBMC3
GUCA1B	PBMC3
MRPS10	PBMC3
TRERF1	PBMC3
LOC109499671	PBMC3
LOC109499672	PBMC3
LOC101101145	PBMC3
LOC101101393	PBMC3
LOC101101645	PBMC3
LOC101080462	PBMC3
LOC109501563	PBMC3
LOC101080978	PBMC3
LOC101081231	PBMC3
LALBA	PBMC3
LOC101081477	PBMC3
LOC102900869	PBMC3
KANSL2	PBMC3
LOC111561573	PBMC3
LOC111561572	PBMC3
LOC111561571	PBMC3
CCNT1	PBMC3
LOC111561359	PBMC3
ADCY6	PBMC3
CACNB3	PBMC3
DDX23	PBMC3
RND1	PBMC3
LOC109501565	PBMC3
CCDC65	PBMC3
FKBP11	PBMC3
ARF3	PBMC3
WNT10B	PBMC3
WNT1	PBMC3
DDN	PBMC3
PRKAG1	PBMC3
KMT2D	PBMC3
RHEBL1	PBMC3
DHH	PBMC3
LMBR1L	PBMC3
LOC109501566	PBMC3
LOC101096402	PBMC3
LOC109501569	PBMC3
LOC101096902	PBMC3
LOC111561522	PBMC3
LOC109501567	PBMC3
LOC101081992	PBMC3
LOC111561360	PBMC3
LOC109501568	PBMC3
PRPH	PBMC3
TROAP	PBMC3
C1QL4	PBMC3
LOC111561454	PBMC3
DNAJC22	PBMC3
LOC111561361	PBMC3
SPATS2	PBMC3
LOC111561549	PBMC3
KCNH3	PBMC3
MCRS1	PBMC3
FAM186B	PBMC3
SCG2	PBMC3
AP1S3	PBMC3
WDFY1	PBMC3
LOC109502895	PBMC3
MRPL44	PBMC3
SERPINE2	PBMC3
LOC102901010	PBMC3
LOC111561994	PBMC3
FAM124B	PBMC3
LOC111561979	PBMC3
CUL3	PBMC3
LOC111562325	PBMC3
LOC111562326	PBMC3
LOC109491608	PBMC3
PDCD6IP	PBMC3
LOC109491610	PBMC3
LOC111562327	PBMC3
CNOT10	PBMC3
LOC111556422	PBMC3
TRIM71	PBMC3
LOC111562328	PBMC3
CCR4	PBMC3
LOC101096757	PBMC3
GLB1	PBMC3
TMPPE	PBMC3
CRTAP	PBMC3
SUSD5	PBMC3
FBXL2	PBMC3
LOC111557629	PBMC3
TLE4	PBMC3
LOC109493746	PBMC3
LOC111556232	PBMC3
LOC111557693	PBMC3
LOC109493747	PBMC3
LOC109493613	PBMC3
LOC109493749	PBMC3
MID1	PBMC3
LOC101085440	PBMC3
ARHGAP6	PBMC3
AMELX	PBMC3
